# Supplementary material for: A new antimicrobial peptide, Pentatomicin, from the stinkbug Plautia stali
Source: Sci Rep. 2022 Oct 3;12:16503. doi: 10.1038/s41598-022-20427-w (PMC9529961; doi:10.1038/s41598-022-20427-w)
Supplement: Supplementary file 1 — Supplementary Information. [file 41598_2022_20427_MOESM1_ESM.xlsx]

## Sheet: Fig2
Supplementary dataset 1. raw data of Fig.2
E. coli+ 1000 µg/ml Pentatomicin							E. cloacae + 1000 µg/ml Pentatomicin							SymC + 1000 µg/ml Pentatomicin							B. subtilis + 1000 µg/ml Pentatomicin							M. luteus + 1000 µg/ml Pentatomicin							S. aureus + 1000 µg/ml Pentatomicin							E. faecalis + 1000 µg/ml Pentatomicin							E. faecium + 1000 µg/ml Pentatomicin
	0h	3h	6h	12h	24h			0h	3h	6h	12h	24h			0h	3h	6h	12h	24h			0h	3h	6h	12h	24h			0h	3h	6h	12h	24h			0h	3h	6h	12h	24h			0h	3h	6h	12h	24h
#1	0.005	0.008	0.127	0.425	0.367		#1	0	0.01	0.114	0.447	0.641		#1	0.006	0.025	0.166	0.416	0.388		#1	-0.014	0.006	0.013	-0.004	0.081		#1	0	0.001	0.003	-0.001	0.007		#1	0.008	-0.001	0.005	-0.001	-0.002		#1	0.007	0.014	0.027	0.187	0.391		#1
#2	0.001	0.009	0.162	0.406	0.405		#2	-0.012	0.01	0.101	0.61	0.718		#2	-0.006	0.026	0.197	0.512	0.451		#2	0.005	0	0.002	0.001	0.006		#2	0.001	0.003	-0.004	0	0.002		#2	0	-0.011	-0.008	0	-0.005		#2	0.008	0.012	0.033	0.188	0.38		#2
#3	-0.001	0.014	0.143	0.408	0.388		#3	-0.003	0.007	0.097	0.486	0.656		#3	0.002	0.023	0.188	0.417	0.367		#3	-0.001	0.007	0.008	-0.005	0.009		#3	0.007	0.006	0.003	0	0		#3	0.003	0.011	0	-0.003	-0.01		#3	0.006	0.018	0.021	0.183	0.385		#3
E. coli + 100 µg/ml Pentatomicin							E. cloacae + 100 µg/ml Pentatomicin							SymC + 100 µg/ml Pentatomicin							B. subtilis + 100 µg/ml Pentatomicin							M. luteus + 100 µg/ml Pentatomicin							S. aureus + 100 µg/ml Pentatomicin							E. faecalis + 100 µg/ml Pentatomicin							E. faecium + 100 µg/ml Pentatomicin
	0h	3h	6h	12h	24h			0h	3h	6h	12h	24h			0h	3h	6h	12h	24h			0h	3h	6h	12h	24h			0h	3h	6h	12h	24h			0h	3h	6h	12h	24h			0h	3h	6h	12h	24h
#1	0.001	0.021	0.116	0.43	0.363		#1	-0.003	0.008	0.116	0.467	0.667		#1	-0.001	0.024	0.184	0.436	0.371		#1	-0.005	0.004	0.007	0.084	0.298		#1	0.001	0.006	0.003	-0.001	-0.006		#1	0	0.002	0.003	-0.001	-0.003		#1	0.016	0.012	0.042	0.187	0.382		#1
#2	0.002	0.012	0.169	0.422	0.387		#2	-0.004	0.003	0.116	0.51	0.659		#2	-0.001	0.023	0.197	0.502	0.394		#2	0	-0.008	0.002	0.026	0.256		#2	0.003	0.009	0.006	0	0.004		#2	0.001	0.005	0.004	0.001	0		#2	0.007	0.011	0.032	0.184	0.392		#2
#3	0.001	0.014	0.131	0.425	0.393		#3	-0.002	0.01	0.106	0.469	0.651		#3	0	0.029	0.193	0.434	0.343		#3	-0.005	-0.001	0.002	0.033	0.251		#3	0.005	0.003	0.004	0.001	0.003		#3	0.004	-0.001	-0.001	0.003	-0.001		#3	-0.002	0.013	0.031	0.184	0.389		#3
E. coli + 10 µg/ml Pentatomicin							E. cloacae + 10 µg/ml Pentatomicin							SymC + 10 µg/ml Pentatomicin							B. subtilis + 10 µg/ml Pentatomicin							M. luteus + 10 µg/ml Pentatomicin							S. aureus + 10 µg/ml Pentatomicin							E. faecalis + 10 µg/ml Pentatomicin							E. faecium + 10 µg/ml Pentatomicin
	0h	3h	6h	12h	24h			0h	3h	6h	12h	24h			0h	3h	6h	12h	24h			0h	3h	6h	12h	24h			0h	3h	6h	12h	24h			0h	3h	6h	12h	24h			0h	3h	6h	12h	24h
#1	0.003	0.017	0.12	0.432	0.411		#1	-0.003	0.017	0.124	0.485	0.641		#1	0.002	0.019	0.193	0.428	0.345		#1	-0.003	0.005	0.027	0.339	0.227		#1	0.007	0.005	0.005	0.007	0.032		#1	-0.002	0	0	0.144	0.405		#1	0.009	0.005	0.027	0.176	0.388		#1
#2	0.003	0.019	0.145	0.424	0.37		#2	-0.001	0.013	0.116	0.502	0.654		#2	-0.002	0.022	0.208	0.513	0.413		#2	0	0	0.026	0.274	0.233		#2	0.001	-0.005	0.005	0.002	0.021		#2	-0.004	-0.002	0.002	0.048	0.457		#2	0.006	0.011	0.032	0.179	0.374		#2
#3	0.002	0.012	0.135	0.364	0.405		#3	0.001	0.015	0.1	0.555	0.685		#3	0.001	0.019	0.178	0.432	0.343		#3	0.002	0.005	0.019	0.222	0.236		#3	0.006	0.003	-0.004	0.004	0.04		#3	-0.001	-0.002	-0.004	0.028	0.356		#3	0.009	0.018	0.035	0.181	0.385		#3
E. coli + 1 µg/ml Pentatomicin							E. cloacae + 1 µg/ml Pentatomicin							SymC + 1 µg/ml Pentatomicin							B. subtilis + 1 µg/ml Pentatomicin							M. luteus + 1 µg/ml Pentatomicin							S. aureus + 1 µg/ml Pentatomicin							E. faecalis + 1 µg/ml Pentatomicin							E. faecium + 1 µg/ml Pentatomicin
	0h	3h	6h	12h	24h			0h	3h	6h	12h	24h			0h	3h	6h	12h	24h			0h	3h	6h	12h	24h			0h	3h	6h	12h	24h			0h	3h	6h	12h	24h			0h	3h	6h	12h	24h
#1	0	0.021	0.12	0.429	0.408		#1	-0.003	0.01	0.124	0.586	0.641		#1	0.004	0.028	0.2	0.512	0.412		#1	0.005	0.001	0.018	0.251	0.23		#1	0.007	0.012	0.015	0.051	0.786		#1	-0.002	0.003	0.037	0.322	0.427		#1	0.006	0.012	0.03	0.18	0.374		#1
#2	0.003	0.019	0.163	0.388	0.405		#2	0.001	0.012	0.116	0.516	0.654		#2	0	0.024	0.215	0.503	0.41		#2	0.01	-0.002	0.015	0.328	0.282		#2	-0.006	0.006	0.006	0.057	0.814		#2	-0.002	-0.0002	0.017	0.327	0.562		#2	0.007	0.015	0.03	0.168	0.374		#2
#3	-0.001	0.013	0.125	0.387	0.384		#3	-0.012	0.013	0.106	0.481	0.648		#3	0.006	0.03	0.183	0.431	0.391		#3	-0.004	0.018	0.018	0.203	0.199		#3	0.002	0.012	0.013	0.055	0.798		#3	-0.001	0.001	0.015	0.36	0.564		#3	0.009	0.018	0.021	0.168	0.377		#3
E. coli + 0 µg/ml Pentatomicin (control)							E. cloacae + 0 µg/ml Pentatomicin (control)							SymC + 0 µg/ml Pentatomicin (control)							B. subtilis + 0 µg/ml Pentatomicin (control)							M. luteus + 0 µg/ml Pentatomicin (control)							S. aureus + 0 µg/ml Pentatomicin (control)							E. faecalis + 0 µg/ml Pentatomicin (control)							E. faecium + 0 µg/ml Pentatomicin (control)
	0h	3h	6h	12h	24h			0h	3h	6h	12h	24h			0h	3h	6h	12h	24h			0h	3h	6h	12h	24h			0h	3h	6h	12h	24h			0h	3h	6h	12h	24h			0h	3h	6h	12h	24h
#1	-0.001	0.021	0.113	0.419	0.412		#1	-0.003	0.015	0.158	0.612	0.673		#1	-0.006	0.02	0.207	0.502	0.404		#1	-0.002	0.002	0.035	0.348	0.231		#1	-0.007	-0.002	0.004	0.055	0.779		#1	0.006	0	0.042	0.34	0.441		#1	0.005	0.014	0.034	0.203	0.388		#1
#2	0.003	0.013	0.139	0.35	0.401		#2	-0.002	0	0.101	0.513	0.669		#2	-0.002	0.014	0.202	0.512	0.444		#2	0.009	0.001	0.026	0.304	0.252		#2	0.004	0.009	0.012	0.058	0.82		#2	0	0.001	0.023	0.284	0.476		#2	0.011	0.013	0.036	0.177	0.386		#2
#3	0	0.014	0.132	0.432	0.393		#3	0.003	0.002	0.094	0.517	0.64		#3	0	0.023	0.195	0.503	0.419		#3	-0.008	0.008	0.19	0.238	0.216		#3	0.003	0.007	0.016	0.051	0.754		#3	-0.002	0	0.02	0.38	0.584		#3	0.006	0.011	0.047	0.178	0.38		#3
[truncated: 5 more columns]

## Sheet: Fig3A
Supplementary dataset 2. raw data of Fig.3A
1h	1h	1h	1h	1h	4h	4h	4h	4h	4h	8h	8h	8h	8h	8h	24h	24h	24h	24h	24h
N	M	S	Ec	Ml	N	M	S	Ec	Ml	N	M	S	Ec	Ml	N	M	S	Ec	Ml
0.0121019	0.00551724	0.11526	0.00598616	0.0149401	0.0294753	0.690059	0.451965	0.852273	0.516099	0.0324242	0.139553	0.262324	0.713433	0.342857	0.0694657	0.0995496	0.4	0.901515	0.294231
0.00298578	0.0522164	0.01864	0.00702672	0.0286131	0.00959756	0.231289	0.259756	0.457324	0.172945	0.0273885	0.328502	0.408558	0.380688	0.399522	0.0325	0.740741	0.575581	1.09615	0.176779
0.00742331	0.0706044	0.0247961	0.00950944	0.0196857	0.00998782	0.17526	0.634703	0.544803	0.44856	0.0307692	0.578915	0.45765	0.52319	0.298343	0.0411243	0.957203	0.589744	0.527344	0.440104
0.0511062	0.106178	0.00207059	0.0294218	0.00922787	0.00403073	0.0566197	0.264644	0.121308	0.214674	0.0176749	1.30645	0.3125	0.309091	0.399522	0.0436441	0.441593	0.437209	0.346027	0.540698
0.00617886	0.099375	0.00469697	0.0146402	0.03	0.0916139	0.188418	0.433022	0.555733	0.157702	0.015939	0.615385	0.513423	0.762813	0.187702	0.103339	0.266474	0.148624	0.221163	0.211644
0.00231006	0.00887255	0.159014	0.0251938	0.021142	0.0130769	0.0486577	0.483333	0.29564	0.601167	0.0977273	0.0552521	0.112044	0.937956	0.244681	0.0152988	0.287129	0.232841	0.631818	0.83926
0.00278281	0.0133333	0.0117219	0.00547619	0.0267442	0.0149194	0.057173	0.517467	0.75641	0.234258	0.00519355	0.0588745		0.0594633	0.135102		0.368421		0.532468	0.159292
	0.00111682		0.0153984							0.00578199

## Sheet: Fig3B
Supplementary dataset 3. raw data of Fig.3B
EGFP (ctrl)	0.0602941		EGFP (ctrl)	0.212241
EGFP (ctrl)	0.0699764		EGFP (ctrl)	0.0377674
EGFP (ctrl)	0.182824		EGFP (ctrl)	0.0367734
EGFP (ctrl)	0.0496042		EGFP (ctrl)	0.0418
EGFP (ctrl)	0.0977011		EGFP (ctrl)	0.0641369
EGFP (ctrl)	0.0554913		EGFP (ctrl)	0.0347368
EGFP (ctrl)	0.188889		EGFP (ctrl)	0.119599
EGFP (ctrl)	0.130375		EGFP (ctrl)	0.0522532
Imd	0.18377		EGFP (ctrl)	0.0342847
Imd	0.0293333		Relish	0.022028
Imd	0.0618257		Relish	0.0346422
Imd	0.132087		Relish	0.058945
Imd	0.093617		Relish	0.0218121
Imd	0.177027		Relish	0.0893308
Imd	0.0900298		Relish	0.0320286
Imd	0.19058		Relish	0.0195585
MyD88	0.0240885		Relish	0.0152273
MyD88	0.00786585		Relish	0.109637
MyD88	0.0175592		Relish	0.182413
MyD88	0.0790274		Relish	0.0253479
MyD88	0.0258712		Relish	0.0392915
MyD88	0.0197411		Dorsal	0.00776042
MyD88	0.012		Dorsal	0.00423961
MyD88	0.0601695		Dorsal	0.0108482
			Dorsal	0.0232283
			Dorsal	0.0078
			Dorsal	0.00690217
			Dorsal	0.00501852
			Dorsal	0.00536398
			Dorsal	0.00306291
			Dorsal	0.00842803
			Dorsal	0.00506198
			Rel & Dor	0.0107619
			Rel & Dor	0.00865566
			Rel & Dor	0.00469072
			Rel & Dor	0.00655405
			Rel & Dor	0.025
			Rel & Dor	0.00440237
			Rel & Dor	0.00552326
			Rel & Dor	0.00648536
			Rel & Dor	0.00968992
			Rel & Dor	0.0105574
			Rel & Dor	0.00876437

## Sheet: Fig.3C
Supplementary dataset 4. raw data of Fig.3C
EGFP + No	EGFP + mock	MyD + No	MyD + mock
0.337967	0.891669	0.0043407	0.0092457
0.0275564	0.366451	0.00420477	0.0091244
0.0277338	0.35901	0.00638421	0.00996071
0.0346469	0.86865	0.000834516	0.0353502
	0.534356	0.00989628	0.0472457

## Sheet: Fig4
Supplementary dataset 5. raw data of Fig.4
(A)#1			0d	1d	2d	3d	4d	5d		(B)#1			0d	1d	2d	3d	4d	5d
EGFP	E.coli	high	4	3	3	3	3	3		EGFP	S. aureus	high	6	1	1	1	1	1
	E.coli	medium	4	4	4	4	4	4			S. aureus	medium	6	1	1	1	1	1
	E.coli	low	4	4	4	4	4	4			S. aureus	low	6	2	2	2	2	2
		PBS	4	4	4	4	4	4				PBS	6	6	6	6	6	6
Pentatomicin	E.coli	high	4	3	3	3	3	3		Pentatomicin	S. aureus	high	6	0	0	0	0	0
	E.coli	medium	4	4	4	4	4	4			S. aureus	medium	6	0	0	0	0	0
	E.coli	low	4	4	4	4	4	4			S. aureus	low	6	1	1	0	0	0
		PBS	4	4	4	4	4	4				PBS	5	5	5	5	5	5
(A)#2			0d	1d	2d	3d	4d	5d		(B)#2			0d	1d	2d	3d	4d	5d
EGFP	E.coli	high	4	2	0	0	0	0		EGFP	S. aureus	high	5	1	1	1	1	1
	E.coli	medium	4	3	3	3	3	3			S. aureus	medium	5	1	1	1	1	1
	E.coli	low	4	4	4	4	4	4			S. aureus	low	5	3	3	3	3	3
		PBS	4	4	4	4	4	4				PBS	5	5	5	5	5	5
Pentatomicin	E.coli	high	4	3	1	1	1	1		Pentatomicin	S. aureus	high	5	0	0	0	0	0
	E.coli	medium	4	4	4	3	3	3			S. aureus	medium	5	1	1	1	1	1
	E.coli	low	4	3	3	3	3	3			S. aureus	low	5	3	2	2	2	2
		PBS	4	4	4	4	4	4				PBS	5	5	5	5	5	5
(A)#3			0d	1d	2d	3d	4d	5d		(B)#3			0d	1d	2d	3d	4d	5d
EGFP	E.coli	high	5	3	2	1	1	1		EGFP	S. aureus	high	5	1	1	1	1	1
	E.coli	medium	5	5	5	5	5	5			S. aureus	medium	5	1	1	1	1	1
	E.coli	low	5	4	4	4	3	3			S. aureus	low	5	3	3	3	3	3
		PBS	5	5	5	5	5	5				PBS	5	5	5	5	5	5
Pentatomicin	E.coli	high	5	2	1	1	1	1		Pentatomicin	S. aureus	high	5	1	0	0	0	0
	E.coli	medium	6	5	5	5	4	4			S. aureus	medium	5	2	1	1	1	1
	E.coli	low	6	6	6	5	5	5			S. aureus	low	5	0	0	0	0	0
		PBS	5	5	5	5	5	5				PBS	4	4	4	4	4	4

## Sheet: Fig5
Supplementary dataset 6. raw data of Fig.5
head	wings	legs	pronotum	trachea	flight muscle	fat body	midgut	symbiotic organ	malpighi tubules	genitalia	testis	ovary	Dev. Oocyte	eggs 1d	eggs 2d	eggs 3d	eggs 4d	eggs 5d
0.0111109	0.0340315	0.0605544	0.10991	0.00192028	0.0016116	0.00173322	5.7901e-05	0.00100609	0.000448255	0.272641	0.00169166	6.54371e-05	0.00181629	0.00079004	0.194598	0.714679	0.303454	0.00874636
0.0471564	0.0761592	0.0319246	0.158898	0.0019464	0.0138538	0.228966	0.000155208	0.000834783	0.341528	0.175962	0.0168238	0.00393913	0.00548607	0.00079228	0.180293	0.491167	0.35805	0.010314
0.751976	0.0997289	0.170333	1.13033	0.000968477	0.327671	0.00211008	3.38287e-05	0.000417068	0.000200661	0.164128	0.000477332	3.23928e-05	0.00106257	0.000577904	0.112764	0.79733	0.244294	0.0240921
0.0531762	0.00677195	0.019	0.0513024	0.0130376	0.0199089	0.00383563	4.11854e-05	0.00058559	0.000444255	0.147847	0.00148868	0.000199932	0.00128407	0.00068423	0.435383	0.70875	0.313856	0.0322469
0.127893	0.012929	0.03251	0.184766	0.000827497	0.0310321	0.00233101	8.1231e-05	0.000160532	0.000574264	0.192415	0.000585684	6.27472e-05	0.00518802	0.000467879	0.0955	0.562224	0.191581	0.0126325
0.0295519	0.0071348	0.0125669	0.0444188	0.00868576	0.00474261	0.556996	0.00151852	0.0108193	0.0101668	1.48488	0.503044	0.000515801	0.00534355	0.000249805	0.0981596	0.645697	0.0927597	0.0250644
0.0196114	0.0118396	0.0261842	0.0315541	0.00378114	0.00739941	0.00230045	0.000124568	0.000810563	0.00151906	0.404373	0.00293635	0.000323978	0.0019988	0.000328812	0.182729	0.520333	0.214286	0.0508221
0.106025	0.0335616	0.0428545	0.0566803	0.000718822	0.0225831	0.00136763	4.70729e-05	0.000734165	0.000648813	0.299276	0.000536151	0.000134243	0.00337851	0.000392951	0.0454445	0.553146	0.31312	0.0243626

## Sheet: Fig6
Supplementary dataset 7. raw data of Fig.6
B	B	C	C	D	D	F	F	G	G	H	H	J	J	K	K	L	L	N	N	O	O	P	P	R	R	S	S	T	T
EGFP	Pentatomicin	EGFP	Pentatomicin	EGFP	Pentatomicin	EGFP	Pentatomicin	EGFP	Pentatomicin	EGFP	Pentatomicin	EGFP	Pentatomicin	EGFP	Pentatomicin	EGFP	Pentatomicin	EGFP	Pentatomicin	EGFP	Pentatomicin	EGFP	Pentatomicin	EGFP	Pentatomicin	EGFP	Pentatomicin	EGFP	Pentatomicin
100	85.7143	100	100	0	100	73.3333	100	100	100	0	9.09091	93.3333	85.7143	100	100	66.6667	100	76.9231	46.6667	75	71.4286	8.33333	0	93.3333	93.3333	100	100	8.33333	64.2857
100	0	100	100	100	100	87.5	55.5556	25	0	0	7.69231	85.7143	100	100	100	100	100	92.8571	20	100	100	0	8.33333	92.8571	92.3077	100	100	9.09091	93.3333
78.5714	0	100	100	84.6154	92.8571	26.6667	100	100	100	0	0	100	92.3077	25	0	100	100	100	92.8571	87.5	100	83.3333	7.14286	92.8571	83.3333	100	100	80	100
84.6154	92.3077	100	100	0	100	92.8571	69.2308	100	83.3333	0	0	100	100	87.5	100	100	100	92.8571	100	100	0	0	0	78.5714	81.25	100	100	0	100
86.6667	85.7143	100	100	86.6667	100	93.75	93.3333	100	100	0	0	66.6667	90.9091	100	100	84.6154	83.3333	100	88.2353	100	87.5	0	15.3846	100	100	100	100	80	100
0	88.2353	100	75	100	100	94.1176	88.8889	100	100	0	0	100	42.8571	100	100	100	100	78.5714	100	62.5	87.5	0	100	100	100	100	100	0	76.9231
0	94.4444	75	100	90.9091	100	87.5	86.3636	62.5	0	0	0	85.7143	92.8571	100	100	90.9091	100	100	92.8571	75	62.5	100	100	100	92.8571	100	87.5	64.2857	0
85.7143	100	100	100	100	0	85.7143	20	100	0	0	0	81.25	100	100	100	100	100	100	92.8571	100	50	92.3077	100	100	100	100	87.5	93.3333	83.3333
92.3077	100	100	100	100	90.9091	5.88235	90.9091	0	12.5	0	0	100	91.6667	0	100	0	28.5714	93.3333	100	100	100	100	0	72.7273	100	100	87.5	100	100
100	92.8571	50	100	92.3077	93.3333	100	100	50	0	0	0	100	92.8571	75	87.5	100	100	93.3333	10	100		92.3077	100	90	100	100	100	100	83.3333
70.5882	93.3333	100	100	91.6667	100	100	91.6667	0	0	0	0	100	80	100	100	100	100	92.3077	0	100		88.8889	0	100	92.8571	75	100	100	100
100	100	100	100	100	100	73.3333	85.7143		25	0	0	92.8571	93.3333	100	100	62.5	92.8571	100	55.5556			100	33.3333	100	92.3077	100	100	100	100
100	85.7143	100	100	100	76.9231	10	78.5714			0	0	92.3077	100	100	75	93.75	92.8571	0	93.3333			100	0	100	100		100	100	100
100	100		100	86.6667	100	0	0			0	0	80	90.9091		0	16.6667	100	0	92.8571					16.6667	92.8571		100	100	100
92.3077	92.8571		100	92.3077	81.8182	92.3077	100			0	0	91.6667	66.6667			100	66.6667	92.8571	80					58.3333	92.3077			92.8571	84.6154
100	85.7143		100	100	100	64.2857	90.9091			0	0	0	54.5455			53.8462		100	71.4286					64.2857	100			81.8182	50
100	92.3077		100	100	100	0	50			0	0	0	100			100		92.8571	85.7143					88.2353	11.7647				100
90.9091	92.8571		100	78.5714	0	8.33333	71.4286					91.6667	0			0		0	100					100	0				100
100	100		100		100	35.7143	37.5					100	73.3333			100		0	100					76.9231	88.2353				100
93.3333	84.6154		100		100	100	0					100	92.3077					81.8182	85.7143					0	0				66.6667
0	100		100		40	0	0					100	90.9091					92.3077	100					93.3333	10				100
100	85.7143				100	85.7143	92.8571					78.5714	86.9565					71.4286	100					78.5714	63.6364
100	100				100	72.7273	100					31.25	88.8889					0	92.8571					0	88.2353
92.8571	90.9091				100	7.69231	85.7143					14.2857	87.5					92.3077						0	100
92.8571	85.7143				53.8462	71.4286	100					23.0769	92.3077					100						92.8571	84.6154
100	4.7619				57.1429	100	100					83.3333	76.9231					92.3077						0	100
75	80				85.7143	83.3333	100					72.7273	100					85.7143						100	92.8571
100	100				92.3077	85.7143	100					88.8889	100					91.6667						100	92.8571
100	0				100	100	100					92.3077	100					100						100	60
92.8571	76.9231				84.6154	0	92.3077					100	64.2857											83.3333	100
92.8571	87.5				0	90.9091	78.5714					92.8571												100	100
92.3077	90.4762				71.4286	100	21.4286					91.6667													100
100	78.5714				100							78.5714													91.6667
100	100				76.4706							100													85.7143
	100				92.8571							0													100
	100																								85.7143
	92.8571																								100
	100																								100
	92.8571
	21.4286
	100
	100
	100
	100
	100
	93.75
	100
	100
	76.9231
	100
	100
	100
	78.5714
	100
	96
	90.9091
	100
	93.3333
	84.6154

## Sheet: FigS6
Supplementary dataset 8. raw data of Fig.S6
genes	expression
EGFP	0.622809
EGFP	8.42279
EGFP	2.23419
EGFP	1.96335
EGFP	13.0507
EGFP	2.34989
EGFP	1.96295
EGFP	2.01989
pentatomicin	0.00977216
pentatomicin	0.00179657
pentatomicin	0.00135839
pentatomicin	0.00251734
pentatomicin	0.0013683
pentatomicin	0.00453326
pentatomicin	0.274892
pentatomicin	0.0330945

## Sheet: FigS7
Supplementary dataset 9. raw data of Fig.S7
genes	days after injection	expression
EGFP	1	2.07097
EGFP	1	1.46123
EGFP	1	1.15394
EGFP	1	1.72456
EGFP	1	1.54886
Pentatomicin	1	1.65682
Pentatomicin	1	1.9617
Pentatomicin	1	1.89564
Pentatomicin	1	1.77077
Pentatomicin	1	1.36224
Pentatomicin	1	1.75529
Pentatomicin	1	1.48803
EGFP	2	1.44888
EGFP	2	1.66142
EGFP	2	2.03322
EGFP	2	2.11153
Pentatomicin	2	0.390625
Pentatomicin	2	2.05412
Pentatomicin	2	1.61867
Pentatomicin	2	1.64359
Pentatomicin	2	1.82806
Pentatomicin	2	0.726454
EGFP	3	2.2115
EGFP	3	1.78822
EGFP	3	1.33374
EGFP	3	1.83895
Pentatomicin	3	0.0152778
Pentatomicin	3	0.012037
Pentatomicin	3	0.011301
Pentatomicin	3	0.012843
Pentatomicin	3	0.0160372
Pentatomicin	3	0.593907
EGFP	4	1.27732
EGFP	4	1.36809
EGFP	4	1.43358
EGFP	4	1.17435
EGFP	4	1.78131
Pentatomicin	4	0.0329098
Pentatomicin	4	0.217558
Pentatomicin	4	0.01062
EGFP	5	0.586198
EGFP	5	1.31656
EGFP	5	1.71906
Pentatomicin	5	0.00848778
Pentatomicin	5	0.00936824
Pentatomicin	5	0.0114633
Pentatomicin	5	0.0120725
Pentatomicin	5	0.0129684
Pentatomicin	5	0.0121031
Pentatomicin	5	0.0204572
Pentatomicin	5	0.0104339
EGFP	6	1.25371
EGFP	6	1.77725
EGFP	6	1.49366
EGFP	6	0.236321
Pentatomicin	6	0.0111218
Pentatomicin	6	0.0120771
Pentatomicin	6	0.0220832
Pentatomicin	6	0.0152658
Pentatomicin	6	0.0106455
Pentatomicin	6	0.0180135
Pentatomicin	6	0.0108612
EGFP	7	2.60462
EGFP	7	1.74816
EGFP	7	1.23908
Pentatomicin	7	0.013824
Pentatomicin	7	0.0160769
Pentatomicin	7	0.0133403
Pentatomicin	7	0.0153081
EGFP	8	2.11283
EGFP	8	2.66322
EGFP	8	2.33228
EGFP	8	2.15421
Pentatomicin	8	0.0128994
Pentatomicin	8	0.0112098
Pentatomicin	8	0.0126007
Pentatomicin	8	0.00948163
Pentatomicin	8	0.0112644
Pentatomicin	8	0.00772417
EGFP	9	1.36587
EGFP	9	1.30699
Pentatomicin	9	0.0091659
Pentatomicin	9	0.0113205
Pentatomicin	9	0.0164211
Pentatomicin	9	0.0123818
Pentatomicin	9	0.0174595
Pentatomicin	9	0.0134031
EGFP	10	1.71061
EGFP	10	1.63937
EGFP	10	3.19006
EGFP	10	1.57745
Pentatomicin	10	0.0350688
Pentatomicin	10	0.0103747
Pentatomicin	10	0.0153302
Pentatomicin	10	0.0213816
Pentatomicin	10	0.0190091
EGFP	11	1.19532
EGFP	11	1.73658
Pentatomicin	11	0.0118182
Pentatomicin	11	0.017295
Pentatomicin	11	0.0235493
EGFP	12	1.4566
EGFP	12	2.31197
Pentatomicin	12	0.0176641
Pentatomicin	12	0.0213562
Pentatomicin	12	0.0139941
Pentatomicin	12	0.0144977
Pentatomicin	12	0.027211
Pentatomicin	12	0.0212434
EGFP	13	1.83402
EGFP	13	2.99104
Pentatomicin	13	0.0193959
Pentatomicin	13	0.0206808
EGFP	14	1.46909
Pentatomicin	14	0.028792
Pentatomicin	14	0.0321545
Pentatomicin	14	0.020389
Pentatomicin	14	0.017595
Pentatomicin	14	0.0272747
Pentatomicin	14	0.0142498
Pentatomicin	14	0.0111973
EGFP	15	2.29366
EGFP	15	1.5667
EGFP	15	1.35487
Pentatomicin	15	0.00657705
Pentatomicin	16	0.0327852
Pentatomicin	16	0.0146873
Pentatomicin	16	0.0232377
Pentatomicin	16	0.0155834
Pentatomicin	16	0.00689791
Pentatomicin	16	0.0156484

## Sheet: FigS8
Supplementary dataset 10. raw data of Fig.S8
down regulated genes	expression
EGFP	0.0852716
EGFP	0.24915
EGFP	0.127452
EGFP	0.204436
EGFP	0.165496
EGFP	0.195948
EGFP	0.0730107
EGFP	0.0481437
EGFP	0.211882
EGFP	0.0430095
EGFP	0.0750887
EGFP	0.0384279
EGFP	0.0625181
EGFP	0.0858585
EGFP	0.0666155
pentatomicin	0.00341799
pentatomicin	0.00214488
pentatomicin	0.00147647
pentatomicin	0.0020858
pentatomicin	0.00182398
pentatomicin	0.000987605
pentatomicin	0.00185017
pentatomicin	0.00316206
pentatomicin	0.00282514
pentatomicin	0.00145533
pentatomicin	0.000755394
pentatomicin	0.00133741
pentatomicin	0.000901038
pentatomicin	0.000367846
pentatomicin	0.00110542
pentatomicin	0.00041754
pentatomicin	0.00425346
pentatomicin	0.000619798
pentatomicin	0.00311813
