# Supplementary material for: A new antimicrobial peptide, Pentatomicin, from the stinkbug Plautia stali
Source: Sci Rep. 2022 Oct 3;12:16503. doi: 10.1038/s41598-022-20427-w (PMC9529961; doi:10.1038/s41598-022-20427-w)
Supplement: Supplementary file 2 — Supplementary Tables. [file 41598_2022_20427_MOESM2_ESM.xlsx]

## Sheet: primer seq
Supplemental Table 1. Primer sequences
	forward primer(5' to 3')	reverse primer(5' to 3')
Diagnostic PCR
symA	TTGTGCCCTTGAGGCGTAA	GAATCACAAAGTGGTAAGCGT
qPCR
PsPentatomicin	CTCTGAAGATTGTGCTAGTAGT	CGGTACTCCTTGTCTCCT
PsrpL32	CTTCCTACTGGTTTCCGC	CGCTCTACGATTGATTTCCTTT
RNAi
EGFP(control)	TAATACGACTCACTATAGGGAGCTGACCCTGAAGTTCA	TAATACGACTCACTATAGGGTCCATGCCGAGAGTGATC
PsImd	TAATACGACTCACTATAGGGAGAAATCTTTCTTTCACAAAGTTACTTCT	TAATACGACTCACTATAGGGAGAACCTTGTGTAGAAGATTCTAATCC
PsMyD88	TAATACGACTCACTATAGGGAGATGCCAAGAGATTGGAGGG	TAATACGACTCACTATAGGGAGAAAACTGGTTAGCTGGACTATT
PsRelish	TAATACGACTCACTATAGGGAGAGTGCATTAAGAATTGTTAATTGCAG	TAATACGACTCACTATAGGGAGAGCAATATTAGTAACTGCCTGGAT
PsDorsal	TAATACGACTCACTATAGGGAGAGGAAGCTCTTAAGGTCAGAGAA	TAATACGACTCACTATAGGGAGATTGAAATGGCAATGCTTCAC
PsPentatomicin	TAATACGACTCACTATAGGGAGAGCTGCGCCAAAGACAACTA	TAATACGACTCACTATAGGGAGAGTTAGCCTGAACGTTGACT
Expression vector construction
pGEX-His	CACCATCACCATCACCATTGAGCGGCCGCATCGTGACTGAC	TAGTATAGGGGACATGAATACTG
pGEX+EBP	ATGTCCCCTATACTAATGATGACTCTGAAGATTGTGC	TCAATGGTGATGGTGATGGTGAGTTAGCCTGAACGTTGACTGC

## Sheet: bacteria culture
Supplemental Table 2. Bacterial medium
	strain	source	medium
Escherichia coli	EPI300	ARBROWN co., ltd	LB medium
Enterobacter cloacae	811101	NARO genebank	LB medium
Pantoea sp. C		P. stali midgut	LB medium
Bacillus subtilis	301702	NARO genebank	LB medium
Micrococcus luteus	13867	NBRC	(polypepton 10g, Yeast extract 2g, MgSO4·7H2O 1g)/1L
Staphylococcus aureus	12732	NBRC	LB medium
Enterococcus faecalis	100480	NBRC	MRS medium
Enterococcus faecium	100486	NBRC	MRS medium

## Sheet: upregulated genes
Supplemental Table 3. The genes upregulated by septic shocks
description	control (FPKM)	Ec injection (FPKM)	Ml injection (FPKM)	(Ec+Ml)/(1+control*2)
uncharacterized protein	1.03	734.38	6222.7	2273.56
uncharacterized protein	3.68	635.92	12342.4	1552.43
Hemiptericin [LC384146]	66.83	38840.5	106154	1076.74
uncharacterized protein	8.43	147.95	14937.3	844.638
uncharacterized protein	22.82	18391.1	19479.6	811.978
Defensin 1 [LC384144]	100.8	31065.2	78038.3	538.517
uncharacterized protein	43.56	15832.3	25941.8	474.059
uncharacterized protein	174.65	52964.4	102206	442.965
uncharacterized protein	22.55	4674.23	15395.2	435.345
gamma-interferon-inducible lysosomal thiol reductase-like	0	38.37	392.15	430.52
uncharacterized protein	3.27	1359.4	972.86	309.318
general odorant-binding protein 19d-like	1.18	372.36	549.06	274.232
uncharacterized protein	4.45	1770.13	1914.07	372.141
uncharacterized protein	196.95	31829.3	55087.4	220.098
uncharacterized protein	0.71	274.85	238.72	212.219
uncharacterized protein	0	28.83	142.19	171.02
uncharacterized protein	0	88.06	47.98	136.04
uncharacterized protein	1.98	114.8	423.52	108.532
peptide transporter family 1-like	0	15.49	85.72	101.21
uncharacterized protein	0.42	46.33	133.37	97.663
uncharacterized protein	2.29	215.94	189.6	72.6774
uncharacterized protein	8.37	981.88	288.23	71.5958
esterase FE4-like	6.14	608.97	272.28	66.3592
peroxisomal (S)-2-hydroxy-acid oxidase GLO1	0	29.89	33.77	63.66
putative glycine-rich cell wall structural protein 1	0	10.69	45.82	56.51
Pentatomicin [LC661681]	52.36	4134.11	1580.94	54.0584
protein lifeguard 1-like	0	10.79	39.4	50.19
uncharacterized protein	0.76	98.51	17.52	46.0437
Lysozyme b1 [LC384138]	8.98	111.41	751.94	45.5353
uncharacterized protein	0	32.6	11.38	43.98
acyl-CoA desaturase-like	0	15.57	26.58	42.15
heat shock factor 2-binding protein-like	2.85	181.22	84.25	39.6224
venom carboxylesterase-6-like	1.5	109.92	37.11	36.7575
uncharacterized protein	2.4	155.9	52.77	35.9776
uncharacterized protein	0	11.56	23.25	34.81
uncharacterized protein	5.33	193.32	178.83	31.9168
basement membrane-specific heparan sulfate proteoglycan core protein	0.02	12.18	20.45	31.375
